# Supplementary material for: Identification of Single-Nucleotide Polymorphisms (SNPs) Associated with Heat Tolerance at the Reproductive Stage in Synthetic Hexaploid Wheats Using GWAS
Source: Plants (Basel). 2023 Apr 10;12(8):1610. doi: 10.3390/plants12081610 (PMC10142051; doi:10.3390/plants12081610)
Supplement: Supplementary file 1 [file plants-12-01610-s001.zip]

Archive with 2 entries (2 files):
- FIGURE S1.pdf
- tables S1-S5.xlsx
